# Supplementary material for: Relationship between out-of-hospital cardiac arrests and COVID-19 during the first and second pandemic wave. The importance of monitoring COVID-19 incidence
Source: PLoS One. 2021 Nov 19;16(11):e0260275. doi: 10.1371/journal.pone.0260275 (PMC8604324; doi:10.1371/journal.pone.0260275)
Supplement: S1 Data — (XLSX) [file pone.0260275.s001.xlsx]

## Sheet: Foglio1
day	OHCACR	OHCALO	OHCAMN	OHCAPV	OHCAVA	COVID CR	COVIDLO	COVIDMN	COVIDPV	COVIDVA	OHCAcumCR	COVIDcu CR	OHCAcum LO	COVIDcumLO	OHCAcumMN	COVIDcumMN	OHCAcumPV	COVIDcumPV	OHCAcumVA	COVIDcumVA	OHCATT	OHCAcumTT	COVIDTT	COVIDcumTT	ricTI
1	0.56	1.75892	0.491498	0.925282	0.339031	0.28	6.59596	0	0	0	0.561943	0.280971	1.75892	6.59596	0.491498	0	0.925282	0	0.339031	0	0.662391	0.662391	0.662391	0.662391	0
2	1.4	0.439731	0.245749	0.185056	0.678061	0.28	11.8727	0	0.370113	0	1.9668	0.561943	2.19865	18.4687	0.737247	0	1.11034	0.370113	1.01709	0	0.579592	1.24198	1.24198	1.90437	0
3	0.28	0	0.245749	0.370113	0.339031	3.37	3.07811	0	0.740225	0	2.24777	3.9336	2.19865	21.5468	0.982997	0	1.48045	1.11034	1.35612	0	0.289796	1.53178	0.952187	2.85656	0
4	0.28	0.439731	0.982997	0.370113	0.339031	3.09	11.433	0	1.85056	0	2.52874	7.02429	2.63838	32.9798	1.96599	0	1.85056	2.9609	1.69515	0	0.455394	1.98717	1.94577	4.80234	0.189477
5	0.56	0.879461	0.245749	0.185056	0.565051	7.87	21.9865	0	2.03562	0	3.09069	14.8915	3.51784	54.9663	2.21174	0	2.03562	4.99652	2.2602	0	0.455394	2.44257	3.68455	8.48689	0.249312
6	0.28	0	0	0.555169	0.452041	1.12	1.31919	0	0	0	3.37166	16.0154	3.51784	56.2855	2.21174	0	2.59079	4.99652	2.71224	0	0.331196	2.77376	0.289796	8.77668	0.249312
7	1.4	0	0.491498	0.370113	0.11301	9.55	13.6316	0	1.66551	0	4.77652	25.5684	3.51784	69.9172	2.70324	0	2.9609	6.66203	2.82525	0	0.413995	3.18776	3.06356	11.8402	0.408871
8	0.84	0.439731	0.245749	0.185056	0.452041	8.99	10.1138	0	2.40573	0.339031	5.61943	34.5595	3.95757	80.031	2.94899	0	3.14596	9.06776	3.2773	0.339031	0.413995	3.60175	2.93936	14.7796	0.468706
9	0.28	0.439731	0	0.740225	0.22602	3.65	24.1852	0.245749	1.11034	0.11301	5.9004	38.2121	4.39731	104.216	2.94899	0.245749	3.88618	10.1781	3.50332	0.452041	0.331196	3.93295	3.14636	17.926	0.797798
10	0.28	0.439731	0.491498	0.555169	0.678061	21.92	47.0512	0.737247	4.2563	0	6.18137	60.1279	4.83704	151.267	3.44049	0.982997	4.44135	14.4344	4.18138	0.452041	0.538193	4.47114	8.73528	26.6612	1.05708
11	0	0.439731	0.245749	0.555169	0.339031	2.53	17.5892	0.245749	0.925282	0	6.18137	62.6566	5.27677	168.857	3.68624	1.22875	4.99652	15.3597	4.52041	0.452041	0.331196	4.80234	2.27697	28.9382	1.2665
12	0.56	0.439731	0.491498	0.925282	0.452041	17.98	43.0936	2.45749	7.2172	0.339031	6.74332	80.6388	5.7165	211.95	4.17774	3.68624	5.9218	22.5769	4.97245	0.791071	0.579592	5.38193	8.85948	37.7977	1.6654
13	0.56	1.75892	0	0.370113	0	12.92	33.8593	1.72024	0.740225	0.452041	7.30526	93.5635	7.47542	245.809	4.17774	5.40648	6.29192	23.3171	4.97245	1.24311	0.331196	5.71312	5.71312	43.5108	2.08425
14	0	1.75892	0	0.185056	0.452041	20.51	43.5333	0.982997	4.62641	0.678061	7.30526	114.074	9.23434	289.343	4.17774	6.38948	6.47697	27.9435	5.42449	1.92117	0.372595	6.08572	8.56969	52.0805	2.43328
15	0.56	0.439731	0.737247	0	0.22602	12.92	35.6182	1.47449	5.36663	0.678061	7.8672	126.999	9.67407	324.961	4.91498	7.86397	6.47697	33.3101	5.65051	2.59923	0.331196	6.41691	6.95511	59.0356	3.08149
16	0.28	0.879461	0.245749	0.555169	0.11301	30.91	31.6606	3.44049	7.58731	0.452041	8.14817	157.906	10.5535	356.621	5.16073	11.3045	7.03214	40.8974	5.76352	3.05127	0.331196	6.74811	9.97727	69.0129	3.58012
17	1.12	0	0.982997	0.740225	0.22602	28.94	18.4687	2.45749	4.07124	0.565051	9.27206	186.846	10.5535	375.09	6.14373	13.762	7.77237	44.9687	5.98954	3.61633	0.579592	7.3277	7.5347	76.5476	3.97902
18	0.28	1.31919	0.737247	0	0.11301	70.52	32.9798	12.2875	9.80799	1.35612	9.55303	257.37	11.8727	408.07	6.88098	26.0494	7.77237	54.7767	6.10255	4.97245	0.331196	7.6589	18.2572	94.8047	4.38789
19	0.84	1.31919	0.737247	0.555169	0.11301	11.52	15.3906	3.19474	5.18158	0.678061	10.3959	268.89	13.1919	423.461	7.61822	29.2441	8.32753	59.9583	6.21556	5.65051	0.538193	8.19709	5.09213	99.8969	4.64717
20	0.28	2.19865	1.72024	0.555169	0.904081	29.22	31.6606	4.42348	14.6195	2.82525	10.6769	298.111	15.3906	455.121	9.33847	33.6676	8.8827	74.5777	7.11964	8.47576	0.993587	9.19068	12.337	112.234	5.58459
21	0.56	0.439731	0.491498	0.185056	0.11301	67.71	38.6963	7.86397	12.0287	2.59923	11.2389	365.825	15.8303	493.817	9.82997	41.5316	9.06776	86.6064	7.23265	11.075	0.289796	9.48047	18.5884	130.822	6.03335
22	1.12	0.879461	0.737247	0.185056	0.452041	11.8	4.39731	4.42348	2.59079	3.05127	12.3627	377.626	16.7098	498.215	10.5672	45.9551	9.25282	89.1972	7.68469	14.1263	0.579592	10.0601	4.59534	135.418	6.48211
23	1.4	0	0.737247	0.555169	0.11301	62.09	62.8815	18.1854	25.9079	3.72934	13.7676	439.72	16.7098	561.096	11.3045	64.1405	9.80799	115.105	7.7977	17.8556	0.496793	10.5569	25.2951	160.713	7.29985
24	0.84	0.879461	0.737247	0.555169	0.11301	63.78	19.3481	19.1684	18.5056	2.93826	14.6105	503.501	17.5892	580.444	12.0417	83.309	10.3632	133.611	7.91071	20.7939	0.496793	11.0537	19.6647	180.377	7.64889
25	0.28	0.879461	0	1.11034	0.22602	25.01	18.4687	10.5672	14.6195	2.03418	14.8915	528.507	18.4687	598.913	12.0417	93.8762	11.4735	148.23	8.13673	22.8281	0.455394	11.509	11.2193	191.597	8.20735
26	0.28	0.439731	0.737247	0.555169	0.22602	53.95	24.6249	20.3972	15.3597	3.61633	15.1725	582.454	18.9084	623.538	12.779	114.273	12.0287	163.59	8.36275	26.4444	0.413995	11.923	18.4642	210.061	8.7658
27	0.84	0.439731	0.737247	0.740225	0.452041	26.41	11.8727	12.0417	17.3953	3.50332	16.0154	608.865	19.3481	635.411	13.5162	126.315	12.7689	180.985	8.81479	29.9477	0.620992	12.544	12.2128	222.274	9.21457
28	1.12	1.75892	0	0.925282	0.22602	33.44	36.4976	29.9814	6.10686	5.08546	17.1393	642.301	21.1071	671.908	13.5162	156.296	13.6942	187.092	9.04081	35.0332	0.620992	13.165	16.6426	238.916	10.0323
29	1.97	0.879461	0.245749	1.11034	0.22602	29.78	30.3414	21.3802	17.3953	3.16429	19.1061	672.084	21.9865	702.25	13.762	177.677	14.8045	204.487	9.26684	38.1974	0.74519	13.9102	15.8974	254.814	10.4711
30	0.84	0.439731	0.245749	1.29539	0.678061	95.81	42.2141	29.2441	16.47	2.37321	19.949	767.895	22.4263	744.464	14.0077	206.921	16.0999	220.957	9.9449	40.5707	0.74519	14.6554	27.572	282.386	10.8999
31	1.12	0.879461	0.245749	0.370113	0.565051	45.52	34.7387	15.4822	20.7263	3.05127	21.0729	813.412	23.3057	779.203	14.2535	222.403	16.47	241.684	10.5099	43.6219	0.579592	15.235	18.34	300.726	11.3886
32	0.56	0	0.245749	0.555169	0.339031	8.43	19.7879	19.6599	25.5378	3.95536	21.6348	821.842	23.3057	798.99	14.4992	242.063	17.0252	267.221	10.849	47.5773	0.372595	15.6076	13.579	314.305	11.7974
33	1.12	0.439731	1.22875	0.740225	0	38.21	18.9084	26.5409	10.1781	3.2773	22.7587	860.054	23.7454	817.899	15.7279	268.604	17.7654	277.399	10.849	50.8546	0.579592	16.1872	15.3592	329.664	11.9071
34	0.84	0.439731	1.22875	0.925282	0.339031	26.69	10.5535	20.3972	14.6195	2.03418	23.6016	886.746	24.1852	828.452	16.9567	289.001	18.6907	292.019	11.188	52.8888	0.703791	16.891	12.3784	342.042	12.326
35	0.28	0.879461	0.245749	0.185056	0.339031	60.13	36.9374	18.1854	19.801	3.84235	23.8826	946.874	25.0646	865.39	17.2024	307.186	18.8757	311.82	11.527	56.7311	0.331196	17.2222	21.2379	363.28	12.5952
36	0.28	0.439731	0.245749	1.11034	0.22602	35.4	16.7098	36.3709	4.99652	23.6191	24.1635	982.276	25.5044	882.099	17.4482	343.557	19.9861	316.816	11.7531	80.3502	0.455394	17.6776	22.6869	385.967	12.8844
37	0	0	0.491498	0.740225	0.678061	30.63	10.1138	21.1344	30.5343	6.44158	24.1635	1012.9	25.5044	892.213	17.9397	364.692	20.7263	347.351	12.4311	86.7918	0.496793	18.1744	18.2158	404.183	13.1537
38	0.84	0.439731	0.737247	0.925282	0.904081	44.11	12.3125	16.2194	17.9505	4.97245	25.0065	1057.01	25.9441	904.526	18.6769	380.911	21.6516	365.301	13.3352	91.7643	0.827989	19.0023	16.2286	420.411	13.2434
39	0.28	0.439731	0.245749	1.66551	0.339031	7.31	13.1919	16.4652	11.4735	6.10255	25.2874	1064.32	26.3838	917.718	18.9227	397.376	23.3171	376.775	13.6742	97.8668	0.620992	19.6233	9.89447	430.306	13.2634
40	0.28	0.439731	0.245749	0.555169	0.11301	22.76	12.7522	17.4482	17.9505	3.05127	25.5684	1087.08	26.8236	930.47	19.1684	414.825	23.8723	394.725	13.7872	100.918	0.289796	19.9131	12.6268	442.933	13.2036
41	0.56	1.31919	0.245749	0.555169	0.22602	20.23	18.029	11.796	8.69765	4.97245	26.1303	1107.31	28.1428	948.499	19.4142	426.621	24.4274	403.423	14.0133	105.891	0.455394	20.3685	10.4327	453.365	13.3831
42	0.56	0	0.245749	0.555169	0.339031	9.27	14.0714	11.3045	0.925282	7.34566	26.6923	1116.58	28.1428	962.57	19.6599	437.925	24.9826	404.348	14.3523	113.236	0.372595	20.7411	7.4933	460.859	13.4728
43	0.28	0	0	0.925282	1.01709	34.56	10.9933	25.0664	27.0182	9.37985	26.9733	1151.14	28.1428	973.563	19.6599	462.991	25.9079	431.366	15.3694	122.616	0.620992	21.3621	19.8303	480.689	13.772
44	0.28	0.879461	0.245749	0.370113	0.452041	16.02	10.5535	23.8377	31.0895	7.11964	27.2542	1167.16	29.0222	984.117	19.9057	486.829	26.278	462.456	15.8214	129.736	0.413995	21.7761	16.9324	497.621	13.2235
45	0.28	0	0	0.740225	0.565051	22.2	7.47542	15.4822	22.2068	4.85944	27.5352	1189.35	29.0222	991.592	19.9057	502.311	27.0182	484.663	16.3865	134.595	0.413995	22.1901	13.3306	510.952	13.1337
46	0.84	0.439731	0.491498	0.740225	0.452041	7.59	10.1138	9.82997	14.9896	11.527	28.3781	1196.94	29.4619	1001.71	20.3972	512.141	27.7584	499.652	16.8385	146.122	0.579592	22.7697	11.302	522.254	13.393
47	0	0	0.245749	0.185056	0.339031	17.7	18.9084	14.2535	6.47697	3.72934	28.3781	1214.64	29.4619	1020.61	20.6429	526.395	27.9435	506.129	17.1775	149.852	0.206997	22.9767	9.60467	531.859	13.0141
48	0.28	0	0	0.370113	0.22602	27.82	11.433	18.1854	16.285	2.48622	28.6591	1242.46	29.4619	1032.05	20.6429	544.58	28.3136	522.414	17.4036	152.338	0.206997	23.1837	12.7924	544.651	12.5354
49	0.56	0	0.982997	0.555169	0.452041	18.83	12.7522	14.9907	12.2137	16.1605	29.221	1261.28	29.4619	1044.8	21.6259	559.571	28.8688	534.628	17.8556	168.498	0.538193	23.7219	15.1522	559.803	12.326
50	0.28	0.439731	0.245749	0.740225	0.22602	20.51	18.9084	19.1684	13.6942	11.075	29.502	1281.79	29.9017	1063.71	21.8717	578.739	29.609	548.322	18.0816	179.573	0.372595	24.0945	15.1522	574.956	11.9869
51	0	0.439731	0.245749	0.555169	0.11301	26.97	23.3057	13.762	15.9148	4.97245	29.502	1308.77	30.3414	1087.01	22.1174	592.501	30.1642	564.237	18.1946	184.546	0.248397	24.3429	13.8688	588.824	11.7077
52	0	1.31919	0.737247	0	0.452041	17.7	31.2209	18.4312	15.5447	3.39031	29.502	1326.47	31.6606	1118.23	22.8547	610.932	30.1642	579.781	18.6467	187.936	0.413995	24.7569	13.372	602.196	11.7276
53	0	0	0.491498	0.555169	0.565051	62.94	7.03569	20.8887	11.1034	5.42449	29.502	1389.4	31.6606	1125.27	23.3462	631.821	30.7194	590.885	19.2117	193.36	0.413995	25.1709	17.926	620.122	11.3985
54	1.12	0	0	0.555169	0.904081	63.78	4.39731	14.7449	9.80799	11.527	30.6259	1453.18	31.6606	1129.67	23.3462	646.566	31.2745	600.693	20.1158	204.887	0.620992	25.7919	18.7126	638.835	11.1891
55	0.28	1.31919	0.491498	0.370113	0.11301	8.43	7.91515	5.89798	12.9539	8.02372	30.9069	1461.61	32.9798	1137.58	23.8377	652.464	31.6446	613.647	20.2288	212.911	0.372595	26.1645	8.81808	647.653	10.7104
56	0.28	0	0.245749	0.555169	0.22602	19.95	17.1495	8.84697	13.6942	7.7977	31.1878	1481.56	32.9798	1154.73	24.0834	661.311	32.1998	627.341	20.4548	220.709	0.289796	26.4542	11.9644	659.617	10.2916
57	0.28	0.879461	0	0.370113	0.11301	11.24	22.866	14.0077	10.7333	7.68469	31.4688	1492.8	33.8593	1177.6	24.0834	675.319	32.5699	638.074	20.5679	228.394	0.248397	26.7026	11.3848	671.002	9.68327
58	0.56	0.439731	0	0.740225	0.452041	26.41	15.8303	28.2612	16.285	9.60587	32.0307	1519.21	34.299	1193.43	24.0834	703.58	33.3101	654.359	21.0199	237.999	0.455394	27.158	17.305	688.307	9.44393
59	0	0.879461	0.491498	0.740225	0.565051	2.81	4.39731	10.3215	8.51259	5.87653	32.0307	1522.02	35.1784	1197.83	24.5749	713.901	34.0504	662.872	21.5849	243.876	0.538193	27.6962	6.62391	694.931	9.19462
60	0	1.31919	0.737247	0.370113	0.11301	20.79	7.03569	1.96599	10.9183	4.29439	32.0307	1542.81	36.4976	1204.86	25.3122	715.867	34.4205	673.79	21.698	248.17	0.372595	28.0688	8.07289	703.004	8.9852
61	0.56	0.439731	0.491498	0.740225	0.791071	42.15	4.83704	4.91498	6.29192	6.21556	32.5927	1584.96	36.9374	1209.7	25.8037	720.782	35.1607	680.082	22.489	254.386	0.662391	28.7312	11.1779	714.182	8.48658
62	0.28	0	0.245749	0.925282	0.22602	18.26	15.8303	10.813	22.7619	5.76352	32.8737	1603.22	36.9374	1225.53	26.0494	731.595	36.086	702.844	22.715	260.149	0.372595	29.1038	13.2064	727.388	8.14751
63	0.28	0	0	0.185056	0	28.38	20.2276	11.0587	14.0643	4.29439	33.1546	1631.6	36.9374	1245.76	26.0494	742.654	36.271	716.908	22.715	264.444	0.0827989	29.1866	12.6682	740.057	7.87825
64	0.84	0	0.982997	0.925282	0.22602	16.86	1.31919	8.60122	21.6516	4.06837	33.9975	1648.46	36.9374	1247.08	27.0324	751.255	37.1963	738.56	22.9411	268.512	0.579592	29.7662	10.3913	750.448	7.53919
65	0.56	0	0.737247	0.185056	0.339031	10.96	29.4619	6.14373	8.32753	3.50332	34.5595	1659.42	36.9374	1276.54	27.7697	757.399	37.3814	746.887	23.2801	272.016	0.372595	30.1388	8.56969	759.018	7.22007
66	0.28	0	0.491498	0.185056	0.452041	16.86	10.1138	5.65223	1.48045	6.78061	34.8405	1676.28	36.9374	1286.65	28.2612	763.051	37.5664	748.368	23.7321	278.796	0.331196	30.47	7.2035	766.221	7.04057
67	0.28	0.439731	0.491498	0	0.452041	1.4	4.39731	4.42348	15.7298	3.2773	35.1214	1677.68	37.3771	1291.05	28.7527	767.475	37.5664	764.098	24.1842	282.073	0.331196	30.8012	6.08572	772.307	6.78128
68	0	0	0.245749	0.370113	0.11301	6.18	4.83704	1.96599	18.3206	8.13673	35.1214	1683.86	37.3771	1295.89	28.9984	769.441	37.9365	782.418	24.2972	290.21	0.165598	30.9668	8.77668	781.083	6.53197
69	0	0	0	0.555169	0	8.43	5.27677	6.14373	9.62293	5.76352	35.1214	1692.29	37.3771	1301.16	28.9984	775.584	38.4917	792.041	24.2972	295.974	0.124198	31.091	7.03791	788.121	6.32255
70	0.56	0.439731	0.491498	0.370113	0.565051	3.93	3.07811	4.66923	12.7689	5.42449	35.6834	1696.22	37.8168	1304.24	29.4899	780.254	38.8618	804.81	24.8622	301.398	0.496793	31.5878	6.49971	794.621	6.03335
71	0	0	0.245749	0.185056	0.452041	8.71	12.3125	2.45749	12.3988	4.29439	35.6834	1704.93	37.8168	1316.55	29.7356	782.711	39.0469	817.209	25.3143	305.693	0.248397	31.8362	7.2035	801.825	5.6145
72	0	0	0.245749	0	0.452041	5.62	10.1138	2.21174	7.40225	1.1301	35.6834	1710.55	37.8168	1326.67	29.9814	784.923	39.0469	824.611	25.7663	306.823	0.206997	32.0432	4.22274	806.047	5.435
73	0.28	0.439731	0	0.370113	0.22602	5.06	13.1919	1.22875	6.29192	7.68469	35.9644	1715.61	38.2566	1339.86	29.9814	786.152	39.417	830.903	25.9923	314.507	0.248397	32.2916	6.41691	812.464	5.30536
74	0.28	0.439731	0.491498	0.370113	0.339031	0.84	6.59596	0.491498	5.9218	6.21556	36.2453	1716.45	38.6963	1346.45	30.4729	786.643	39.7871	836.825	26.3314	320.723	0.372595	32.6642	4.42974	816.894	5.30536
75	0	0	0.245749	0.185056	0	5.9	22.866	3.44049	5.36663	5.98954	36.2453	1722.36	38.6963	1369.32	30.7186	790.084	39.9722	842.191	26.3314	326.712	0.0827989	32.747	6.99651	823.89	5.07599
76	0.28	0.439731	0	0.370113	0.22602	5.9	18.029	0.491498	12.9539	14.3523	36.5263	1728.26	39.136	1387.35	30.7186	790.575	40.3423	855.145	26.5574	341.065	0.248397	32.9954	10.8053	834.696	4.78679
77	0.28	0.879461	0.245749	0.370113	0.339031	7.59	21.5468	0.982997	5.73675	6.21556	36.8073	1735.84	40.0155	1408.9	30.9644	791.558	40.7124	860.882	26.8964	347.28	0.372595	33.368	6.87231	841.568	4.78679
78	0.28	0.439731	0.245749	0.370113	0.339031	11.52	7.91515	3.93199	9.62293	8.47576	37.0882	1747.36	40.4552	1416.81	31.2101	795.49	41.0825	870.505	27.2355	355.756	0.331196	33.6992	8.36269	849.931	3.98899
79	0.84	0	0.491498	0.740225	0.22602	6.46	18.4687	3.19474	7.03214	1.80816	37.9312	1753.82	40.4552	1435.28	31.7016	798.685	41.8227	877.537	27.4615	357.564	0.455394	34.1545	5.46473	855.395	3.29092
80	0.28	0	0.491498	0	0.22602	1.69	3.07811	0.245749	6.47697	2.03418	38.2121	1755.51	40.4552	1438.36	32.1931	798.93	41.8227	884.014	27.6875	359.598	0.206997	34.3615	2.77376	858.169	3.47042
81	0.28	0	0.491498	0.185056	0.452041	0.56	2.63838	0	4.44135	1.58214	38.4931	1756.07	40.4552	1441	32.6846	798.93	42.0078	888.455	28.1395	361.181	0.331196	34.6927	1.90437	860.074	3.40061
82	0	0	0.245749	0.185056	0.22602	1.4	7.03569	0.245749	3.51607	8.70178	38.4931	1757.48	40.4552	1448.03	32.9304	799.176	42.1928	891.972	28.3656	369.882	0.165598	34.8583	4.88514	864.959	3.21114
83	0.56	0.439731	0.737247	0.185056	0.11301	5.06	3.51784	3.44049	5.36663	3.2773	39.055	1762.53	40.8949	1451.55	33.6676	802.617	42.3779	897.338	28.4786	373.16	0.331196	35.1895	4.05715	869.016	3.06155
84	0	0	0	0	0.452041	3.37	5.27677	2.21174	8.69765	2.2602	39.055	1765.91	40.8949	1456.83	33.6676	804.828	42.3779	906.036	28.9306	375.42	0.165598	35.3551	4.13995	873.156	2.96182
85	0	0.439731	0.491498	0.370113	0.22602	5.06	5.27677	1.47449	4.2563	1.46913	39.055	1770.96	41.3347	1462.1	34.1591	806.303	42.748	910.292	29.1566	376.889	0.289796	35.6449	2.98076	876.137	2.7524
86	0.28	0	0.982997	0	0.339031	2.81	7.03569	0.245749	4.62641	4.63342	39.336	1773.77	41.3347	1469.14	35.1421	806.549	42.748	914.919	29.4957	381.522	0.331196	35.9761	3.85015	879.987	2.67262
87	0.28	0	0.491498	0.370113	0.565051	2.81	4.39731	2.21174	6.47697	0.339031	39.617	1776.58	41.3347	1473.54	35.6336	808.76	43.1181	921.395	30.0607	381.861	0.413995	36.3901	2.77376	882.76	2.54298
88	0	0.439731	0.737247	0.740225	0	0	0.879461	0	7.95742	1.46913	39.617	1776.58	41.7744	1474.42	36.3709	808.76	43.8584	929.353	30.0607	383.331	0.331196	36.7213	2.40117	885.162	2.51306
89	0.56	0.439731	0.245749	0	0.339031	3.37	7.03569	0.737247	4.62641	1.01709	40.1789	1779.95	42.2141	1481.45	36.6166	809.498	43.8584	933.979	30.3997	384.348	0.289796	37.0111	2.69096	887.853	2.43328
90	0.56	0.439731	0.982997	0.370113	0	4.21	4.83704	1.47449	6.47697	1.35612	40.7409	1784.17	42.6539	1486.29	37.5996	810.972	44.2285	940.456	30.3997	385.704	0.372595	37.3837	3.27056	891.123	2.30364
91	0.28	0	0	0.740225	0.22602	4.21	3.07811	1.96599	4.2563	1.1301	41.0218	1788.38	42.6539	1489.37	37.5996	812.938	44.9687	944.713	30.6258	386.834	0.289796	37.6735	2.60817	893.731	2.25378
92	0.28	0.439731	0.737247	0	0.565051	2.53	2.19865	0.491498	8.51259	2.59923	41.3028	1790.91	43.0936	1491.57	38.3369	813.43	44.9687	953.225	31.1908	389.433	0.413995	38.0875	3.51895	897.25	2.0643
93	0.28	1.31919	0.245749	0.370113	0.339031	2.53	3.51784	0.982997	6.10686	4.97245	41.5838	1793.44	44.4128	1495.08	38.5826	814.413	45.3388	959.332	31.5298	394.406	0.413995	38.5015	4.05715	901.307	1.98452
94	0	0	0	0	0.452041	2.25	1.31919	1.47449	3.33101	1.80816	41.5838	1795.69	44.4128	1496.4	38.5826	815.887	45.3388	962.663	31.9819	396.214	0.165598	38.6671	2.11137	903.419	1.96458
95	0.28	0.439731	0.245749	1.29539	0.565051	1.4	1.31919	0	0.740225	0.565051	41.8648	1797.09	44.8525	1497.72	38.8284	815.887	46.6342	963.403	32.5469	396.779	0.620992	39.2881	0.703791	904.123	1.9546
96	0.56	1.31919	0.245749	0.185056	0.11301	1.12	2.63838	1.72024	4.2563	1.01709	42.4267	1798.22	46.1717	1500.36	39.0741	817.607	46.8193	967.66	32.6599	397.796	0.331196	39.6193	2.02857	906.151	1.82496
97	0	0	0	0.370113	0.339031	4.5	9.67407	0.245749	4.2563	1.92117	42.4267	1802.71	46.1717	1510.03	39.0741	817.853	47.1894	971.916	32.999	399.717	0.206997	39.8263	3.27056	909.422	1.74518
98	0	0.439731	0	0.740225	0.452041	3.65	5.7165	0.491498	1.66551	1.35612	42.4267	1806.37	46.6114	1515.75	39.0741	818.345	47.9296	973.581	33.451	401.073	0.372595	40.1989	2.02857	911.45	1.72524
99	0.56	0.879461	0	0.370113	0.791071	3.65	4.83704	2.21174	5.9218	4.63342	42.9886	1810.02	47.4909	1520.59	39.0741	820.556	48.2997	979.503	34.2421	405.707	0.538193	40.7371	4.38834	915.839	1.72524
100	0.56	0	0.491498	0.185056	0.452041	1.69	4.39731	1.47449	6.47697	0.452041	43.5506	1811.7	47.4909	1524.99	39.5656	822.031	48.4848	985.98	34.6941	406.159	0.372595	41.1097	2.52537	918.364	1.71527
101	0.28	0.439731	0.491498	0.370113	0.22602	3.09	2.63838	2.94899	1.85056	2.82525	43.8316	1814.79	47.9306	1527.62	39.5656	824.98	48.8549	987.831	34.9201	408.984	0.331196	41.4408	2.64956	921.014	1.69532
102	0.84	1.31919	0.245749	0.185056	0.11301	0.56	0	0	0.185056	0.339031	44.6745	1815.36	49.2498	1527.62	39.5656	824.98	49.0399	988.016	35.0332	409.323	0.372595	41.8134	0.248397	921.262	1.6654
103	0.28	0	0.245749	0	0.678061	0.84	0.879461	1.96599	4.2563	1.1301	44.9554	1816.2	49.2498	1528.5	39.5656	826.946	49.0399	992.272	35.7112	410.453	0.331196	42.1446	1.90437	923.166	1.65543
104	0.28	0.439731	0.491498	0.555169	0.904081	1.69	3.07811	0.491498	0.555169	0.565051	45.2364	1817.89	49.6896	1531.58	39.5656	827.437	49.5951	992.827	36.6153	411.018	0.620992	42.7656	0.952187	924.119	1.30639
105	0.56	0	0.491498	0.185056	0.339031	0.28	0.879461	0.491498	1.11034	0.678061	45.7984	1818.17	49.6896	1532.46	39.5656	827.929	49.7802	993.938	36.9543	411.696	0.331196	43.0968	0.703791	924.822	1.24656
106	0	0.439731	0.982997	0.370113	0.11301	3.09	4.39731	3.19474	4.07124	3.16429	45.7984	1821.26	50.1293	1536.86	39.5656	831.124	50.1503	998.009	37.0673	414.86	0.331196	43.428	3.47755	928.3	1.1967
107	0	0	0.245749	0.555169	0.452041	1.97	1.31919	1.47449	2.03562	0.339031	45.7984	1823.22	50.1293	1538.18	39.5656	832.598	50.7054	1000.04	37.5194	415.199	0.331196	43.7592	1.24198	929.542	1.09697
108	0	0	0.245749	0.740225	0.22602	1.69	0.879461	0	2.22068	2.14719	45.7984	1824.91	50.1293	1539.06	39.5656	832.598	51.4457	1002.27	37.7454	417.347	0.289796	44.049	1.61458	931.156	1.06705
109	0.28	0.439731	0	0.370113	0.22602	1.97	0.879461	0.491498	0.370113	0.791071	46.0793	1826.88	50.569	1539.94	39.5656	833.09	51.8158	1002.64	37.9714	418.138	0.248397	44.2974	0.827989	931.984	1.06705
110	0	0.439731	0.245749	0.370113	0.22602	0.84	3.95757	0.982997	0.925282	1.58214	46.0793	1827.72	51.0087	1543.89	39.5656	834.073	52.1859	1003.56	38.1974	419.72	0.248397	44.5458	1.44898	933.433	0.957358
111	0.28	0	0.245749	0.555169	0.22602	4.21	1.75892	0.491498	1.11034	1.1301	46.3603	1831.93	51.0087	1545.65	39.5656	834.564	52.7411	1004.67	38.4235	420.85	0.289796	44.8356	1.53178	934.965	0.977302
112	0.28	0	0	0	0.565051	1.97	3.07811	0.491498	0.740225	1.35612	46.6413	1833.9	51.0087	1548.73	39.5656	835.056	52.7411	1005.41	38.9885	422.206	0.248397	45.084	1.32478	936.29	0.96733
113	0.28	0.439731	0	0.740225	0.452041	1.12	4.83704	0.245749	4.2563	1.58214	46.9222	1835.02	51.4485	1553.57	39.5656	835.301	53.4813	1009.67	39.4406	423.788	0.413995	45.498	2.19417	938.484	0.96733
114	0	0	0	0.185056	0	4.21	0.439731	0.737247	2.9609	0.565051	46.9222	1839.24	51.4485	1554.01	39.5656	836.039	53.6663	1012.63	39.4406	424.353	0.0413995	45.5394	1.65598	940.14	0.957358
115	0	0	0.245749	0.370113	0.339031	2.25	2.19865	0.982997	2.40573	3.05127	46.9222	1841.49	51.4485	1556.21	39.5656	837.022	54.0364	1015.03	39.7796	427.405	0.248397	45.7878	2.35977	942.5	0.937413
116	0.28	0	0	0.740225	0.11301	0.56	0.879461	0.245749	0.555169	2.14719	47.2032	1842.05	51.4485	1557.09	39.5656	837.267	54.7767	1015.59	39.8926	429.552	0.248397	46.0362	1.11779	943.618	0.937413
117	0	0.439731	0.737247	0.370113	0.11301	0.84	3.51784	2.94899	1.11034	2.48622	47.2032	1842.89	51.8882	1560.6	39.5656	840.216	55.1468	1016.7	40.0056	432.038	0.289796	46.326	2.11137	945.729	0.688101
118	1.97	0	0	0.555169	0.565051	1.69	1.31919	1.22875	3.70113	0.678061	49.17	1844.58	51.8882	1561.92	39.5656	841.445	55.702	1020.4	40.5707	432.716	0.620992	46.947	1.65598	947.385	0.588376
119	0.28	0	0.245749	0.370113	0.22602	0.84	0	0.245749	2.22068	1.46913	49.451	1845.42	51.8882	1561.92	39.5656	841.691	56.0721	1022.62	40.7967	434.185	0.248397	47.1954	1.20058	948.586	0.598348
120	0.28	0.879461	0	0.740225	0.339031	1.69	0.879461	2.94899	1.29539	0.791071	49.732	1847.11	52.7677	1562.8	39.5656	844.64	56.8123	1023.92	41.1357	434.976	0.413995	47.6094	1.40758	949.993	0.598348
121	0	0	0.245749	0	0	0.56	0	0.737247	0	0.565051	49.732	1847.67	52.7677	1562.8	39.5656	845.377	56.8123	1023.92	41.1357	435.541	0.0413995	47.6508	0.413995	950.407	0.538514
122	0	0.439731	0	0.185056	0.22602	0.28	1.31919	0.982997	1.66551	0.339031	49.732	1847.95	53.2074	1564.12	39.5656	846.36	56.9973	1025.58	41.3617	435.88	0.165598	47.8164	0.827989	951.235	0.528541
123	0	0.439731	0	0.555169	0.339031	2.25	0.439731	0.245749	0	2.03418	49.732	1850.2	53.6471	1564.56	39.5656	846.606	57.5525	1025.58	41.7008	437.914	0.289796	48.1062	1.15918	952.394	0.508596
124	0.28	0.439731	0.245749	0.185056	0.339031	0.56	0.439731	0.491498	0.740225	0.22602	50.0129	1850.76	54.0869	1565	39.5656	847.097	57.7376	1026.32	42.0398	438.14	0.289796	48.396	0.455394	952.85	0.508596
125	0.84	0	0.737247	0.555169	0.565051	0.84	2.63838	2.45749	0.555169	0	50.8558	1851.6	54.0869	1567.64	39.5656	849.555	58.2927	1026.88	42.6048	438.14	0.579592	48.9755	0.910788	953.761	0.478679
126	0	0.439731	0	0.370113	0.339031	1.69	0.439731	1.47449	0.925282	0.11301	50.8558	1853.29	54.5266	1568.08	39.5656	851.029	58.6629	1027.8	42.9439	438.253	0.248397	49.2239	0.78659	954.547	0.478679
127	0.28	0.879461	0	0.185056	0.11301	0.28	1.31919	1.22875	0.555169	0.904081	51.1368	1853.57	55.406	1569.4	39.5656	852.258	58.8479	1028.36	43.0569	439.158	0.206997	49.4309	0.827989	955.375	0.468706
128	0	0.439731	0.245749	0.185056	0.452041	1.4	0	1.47449	0.740225	1.1301	51.1368	1854.97	55.8458	1569.4	39.5656	853.733	59.033	1029.1	43.5089	440.288	0.289796	49.7207	1.03499	956.41	0.428816
129	0	0.439731	0	0.185056	0.11301	1.69	0	0.982997	1.11034	0.339031	51.1368	1856.66	56.2855	1569.4	39.5656	854.716	59.218	1030.21	43.6219	440.627	0.124198	49.8449	0.78659	957.197	0.428816
130	0.56	0	0.737247	0.370113	0.11301	0.56	0	0.737247	0	0.565051	51.6988	1857.22	56.2855	1569.4	39.5656	855.453	59.5881	1030.21	43.7349	441.192	0.331196	50.1761	0.413995	957.611	0.428816
131	0	0.439731	0.245749	0.555169	0.339031	0.56	0.439731	3.68624	0.185056	0.339031	51.6988	1857.78	56.7252	1569.84	39.5656	859.139	60.1433	1030.39	44.074	441.531	0.331196	50.5073	0.910788	958.521	0.418844
132	0.28	0	0.245749	0.370113	0.22602	1.12	2.19865	5.40648	0.185056	0.11301	51.9797	1858.91	56.7252	1572.04	47.4296	864.546	60.5134	1030.58	44.3	441.644	0.248397	50.7557	1.36618	959.888	0.408871
133	0.28	0	0	0.185056	0.565051	1.4	1.31919	1.22875	0.555169	0.565051	52.2607	1860.31	56.7252	1573.36	47.4296	865.774	60.6985	1031.13	44.865	442.209	0.289796	51.0455	0.869388	960.757	0.408871
134	0	0.879461	0.245749	0.185056	0.22602	2.81	1.75892	3.19474	2.03562	0.452041	52.2607	1863.12	57.6047	1575.11	47.6753	869.706	60.8835	1033.17	45.0911	442.661	0.248397	51.2939	1.73878	962.496	0.408871
135	0	0	0.245749	0.370113	0.339031	0.56	1.75892	0.737247	0	0	52.2607	1863.68	57.6047	1576.87	47.9211	873.884	61.2536	1033.17	45.4301	442.661	0.248397	51.5423	0.372595	962.868	0.359009
136	0	0	0.245749	0.555169	0	1.4	0.879461	4.17774	0.555169	0.339031	52.2607	1865.09	57.6047	1577.75	48.1668	873.884	61.8088	1033.72	45.4301	443	0.165598	51.7079	1.24198	964.11	0.359009
137	0.28	0.439731	0.982997	0.185056	0.339031	6.46	0	5.40648	0	0.22602	52.5417	1871.55	58.0444	1577.75	49.1498	879.29	61.9939	1033.72	45.7691	443.226	0.413995	52.1219	1.94577	966.056	0.359009
138	0.28	1.31919	0.491498	0.185056	0.452041	0.28	1.31919	0	0	0.11301	52.8226	1871.83	59.3636	1579.07	49.6413	879.29	62.1789	1033.72	46.2212	443.339	0.455394	52.5773	0.206997	966.263	0.359009
139	0	0	0	0.370113	0.22602	0.84	1.75892	0.982997	0.185056	0.11301	52.8226	1872.67	59.3636	1580.83	49.6413	880.273	62.549	1033.91	46.4472	443.452	0.165598	52.7429	0.538193	966.801	0.339064
140	0.28	0	0.245749	0.555169	0.22602	1.4	0	3.68624	0.740225	0.565051	53.1036	1874.08	59.3636	1580.83	49.8871	883.96	63.1042	1034.65	46.6732	444.017	0.289796	53.0327	1.20058	968.002	0.309147
141	0.56	0	0	0.370113	0.339031	1.97	1.31919	2.94899	0	0.339031	53.6656	1876.05	59.3636	1582.15	49.8871	886.909	63.4743	1034.65	47.0122	444.356	0.289796	53.3225	1.03499	969.037	0.269257
142	0.28	0.879461	0.737247	0.740225	0.339031	0.56	1.75892	0.737247	0.555169	0.22602	53.9465	1876.61	60.2431	1583.91	50.6243	887.646	64.2145	1035.21	47.3513	444.582	0.538193	53.8607	0.579592	969.617	0.289202
143	0.56	0	0	0.185056	0	1.69	0	6.63523	0	0.11301	54.5085	1878.29	60.2431	1583.91	50.6243	894.281	64.3996	1035.21	47.3513	444.695	0.124198	53.9849	1.40758	971.024	0.309147
144	0	0	0	0.185056	0.452041	1.12	0	0.737247	0.370113	0.11301	54.5085	1879.42	60.2431	1583.91	50.6243	895.018	64.5847	1035.58	47.8033	444.808	0.206997	54.1919	0.413995	971.438	0.299174
145	0.84	0	0	0.370113	0.11301	0.28	0.439731	0.491498	0.185056	0.339031	55.3514	1879.7	60.2431	1584.35	50.6243	895.51	64.9548	1035.76	47.9163	445.147	0.248397	54.4403	0.331196	971.769	0.269257
146	0.28	0.439731	0.491498	0.555169	0	0.28	0.439731	1.96599	0.185056	0	55.6324	1879.98	60.6828	1584.79	51.1158	897.476	65.5099	1035.95	47.9163	445.147	0.289796	54.7301	0.455394	972.225	0.229367
147	0.28	0	0	0.185056	0.339031	3.09	0.439731	0.982997	0	0.452041	55.9133	1883.07	60.6828	1585.23	51.1158	898.459	65.695	1035.95	48.2553	445.599	0.206997	54.9371	0.827989	973.053	0.229367
148	0.28	0	0.491498	0	0.11301	1.12	1.75892	0.245749	0.370113	0.452041	56.1943	1884.19	60.6828	1586.99	51.6073	898.705	65.695	1036.32	48.3684	446.051	0.165598	55.1027	0.620992	973.674	0.219394
149	0.28	0.439731	0.245749	0.370113	0.22602	0.28	3.51784	0.737247	0.185056	0.339031	56.4753	1884.48	61.1225	1590.51	51.8531	899.442	66.0651	1036.5	48.5944	446.39	0.289796	55.3925	0.662391	974.336	0.219394
150	0.56	0	0.245749	0.185056	0.339031	0.84	0	0	0.185056	0.11301	57.0372	1885.32	61.1225	1590.51	52.0988	899.442	66.2502	1036.69	48.9334	446.503	0.289796	55.6823	0.206997	974.543	0.219394
151	0.28	0	0.982997	1.29539	0.339031	0.56	0	0	0	0.11301	57.3182	1885.88	61.1225	1590.51	53.0818	899.442	67.5456	1036.69	49.2724	446.616	0.620992	56.3033	0.124198	974.667	0.209422
152	0.28	0	0	0.185056	0.339031	0.56	0.439731	0.245749	0.370113	0.11301	57.5992	1886.44	61.1225	1590.95	53.0818	899.688	67.7306	1037.06	49.6115	446.729	0.206997	56.5102	0.289796	974.957	0.209422
153	0.28	0	0.737247	0.555169	0.11301	0	1.75892	0	0	0.678061	57.8801	1886.44	61.1225	1592.7	53.8191	899.688	68.2858	1037.06	49.7245	447.407	0.331196	56.8414	0.413995	975.371	0.169532
154	0.56	0.439731	0.491498	0.185056	0.22602	0.84	0	0.245749	0.555169	1.69515	58.4421	1887.29	61.5623	1592.7	54.3106	899.933	68.4708	1037.61	49.9505	449.102	0.331196	57.1726	0.910788	976.282	0.169532
155	0.28	0.439731	0.245749	0	0.11301	0.28	1.31919	0.737247	0.370113	0.11301	58.723	1887.57	62.002	1594.02	54.5563	900.671	68.4708	1037.98	50.0635	449.215	0.165598	57.3382	0.413995	976.696	0.169532
156	0.56	0	0.245749	0.185056	0.22602	0	0.879461	1.72024	0	0.339031	59.285	1887.57	62.002	1594.9	54.8021	902.391	68.6559	1037.98	50.2895	449.555	0.248397	57.5866	0.496793	977.193	0.129642
157	0	0	0.491498	0.925282	0.339031	0.56	0	0.245749	0.185056	0.904081	59.285	1888.13	62.002	1594.9	55.2936	902.637	69.5812	1038.17	50.6286	450.459	0.413995	58.0006	0.496793	977.689	0.129642
158	0	0.439731	0	0.925282	0.11301	0	0	0	0	0	59.285	1888.13	62.4417	1594.9	55.2936	902.637	70.5065	1038.17	50.7416	450.459	0.289796	58.2904	0	977.689	0.139615
159	0	0	0.491498	0.185056	0.339031	0.28	0.439731	0	0.555169	0.452041	59.285	1888.41	62.4417	1595.34	55.7851	902.637	70.6915	1038.72	51.0806	450.911	0.248397	58.5388	0.372595	978.062	0.129642
160	0	0	0.245749	0.370113	0.339031	0.56	0	1.72024	0	0.22602	59.285	1888.97	62.4417	1595.34	56.0308	904.357	71.0616	1038.72	51.4196	451.137	0.248397	58.7872	0.455394	978.517	0.129642
161	0	0	0.491498	0.370113	0.452041	0.56	0	0.982997	0.555169	1.24311	59.285	1889.53	62.4417	1595.34	56.5223	905.34	71.4317	1039.28	51.8717	452.38	0.331196	59.1184	0.827989	979.345	0.129642
162	0.28	0.439731	0.491498	0.740225	0.22602	0.56	0.439731	1.72024	0.555169	0.565051	59.566	1890.1	62.8815	1595.78	57.0138	907.06	72.172	1039.83	52.0977	452.945	0.413995	59.5324	0.74519	980.091	0.0698073
163	0.56	0	0.245749	0.370113	0.452041	0.28	0.439731	0.491498	0.370113	0.339031	60.1279	1890.38	62.8815	1596.22	57.2596	907.552	72.5421	1040.2	52.5497	453.284	0.372595	59.905	0.372595	980.463	0.0897523
164	0.28	0.439731	0.245749	0.370113	0.22602	1.12	0.439731	0.737247	0	0.11301	60.4089	1891.5	63.3212	1596.66	57.5053	908.289	72.9122	1040.2	52.7758	453.397	0.289796	60.1948	0.372595	980.836	0.0897523
165	0.84	0.439731	1.22875	0	0.22602	0	0	0	0	0	61.2518	1891.5	63.7609	1596.66	58.734	908.289	72.9122	1040.2	53.0018	453.397	0.455394	60.6502	0	980.836	0.0897523
166	0	0.439731	0.737247	0.185056	0.11301	0.28	0.879461	1.72024	0	0.11301	61.2518	1891.78	64.2007	1597.54	59.4713	910.009	73.0973	1040.2	53.1148	453.51	0.248397	60.8986	0.455394	981.291	0.0897523
167	0	0	0.491498	0.370113	0	0.84	1.75892	15.2364	0.185056	0.339031	61.2518	1892.62	64.2007	1599.3	59.9628	925.246	73.4674	1040.39	53.1148	453.849	0.165598	61.0642	3.02216	984.313	0.109697
168	0	0	0	0.370113	0.22602	1.69	0	5.40648	0.925282	0.452041	61.2518	1894.31	64.2007	1599.3	59.9628	925.246	73.8375	1041.31	53.3408	454.301	0.165598	61.2298	1.53178	985.845	0.109697
169	0.56	0.879461	0.491498	0.370113	0.11301	0	0.879461	2.21174	0.740225	0.339031	61.8137	1894.31	65.0801	1600.18	60.4543	925.246	74.2076	1042.05	53.4538	454.64	0.372595	61.6024	0.74519	986.59	0.0897523
170	0	0	0.491498	0.555169	0.22602	0.56	1.31919	4.91498	0	0.791071	61.8137	1894.87	65.0801	1601.5	60.9458	937.779	74.7628	1042.05	53.6798	455.431	0.289796	61.8922	1.32478	987.915	0.0897523
171	0.28	0.439731	0.737247	0.185056	0.452041	0.28	1.31919	3.19474	0.185056	0.22602	62.0947	1895.15	65.5198	1602.82	61.683	940.974	74.9478	1042.24	54.1319	455.657	0.413995	62.3062	0.827989	988.743	0.0897523
172	0	0	0.245749	0	0.565051	0.84	0.879461	0.491498	0.185056	0	62.0947	1896	65.5198	1603.7	61.9288	941.465	74.9478	1042.42	54.6969	455.657	0.248397	62.5546	0.331196	989.074	0.0897523
173	0.28	0.439731	0	0.370113	0.565051	0.28	0	2.45749	0.185056	0.678061	62.3757	1896.28	65.9596	1603.7	61.9288	943.923	75.3179	1042.61	55.262	456.335	0.372595	62.9272	0.74519	989.819	0.0997247
174	0	0.439731	0.245749	0.370113	0.11301	0.56	2.19865	4.66923	0.370113	0.678061	62.3757	1896.84	66.3993	1605.9	62.1745	948.592	75.688	1042.98	55.375	457.013	0.206997	63.1342	1.40758	991.227	0.0997247
175	0.28	0	0.982997	0.370113	0.11301	0.28	0.439731	1.96599	0.555169	0.791071	62.6566	1897.12	66.3993	1606.34	63.1575	950.558	76.0582	1043.53	55.488	457.804	0.331196	63.4654	0.827989	992.055	0.109697
176	0.28	0.879461	0.245749	0.185056	0.565051	0.28	0.439731	0.982997	1.48045	0.678061	62.9376	1897.4	67.2788	1606.78	63.4033	951.541	76.2432	1045.01	56.0531	458.482	0.413995	63.8794	0.827989	992.883	0.11967
177	0.56	0	0	0.370113	0.904081	0.84	0	2.45749	1.11034	0.791071	63.4996	1898.24	67.2788	1606.78	63.4033	953.998	76.6133	1046.12	56.9571	459.273	0.496793	64.3761	1.07639	993.959	0.11967
178	0	0	0.245749	0.555169	0.22602	0	0	0.737247	0	0.22602	63.4996	1898.24	67.2788	1606.78	63.649	954.735	77.1685	1046.12	57.1832	459.499	0.248397	64.6245	0.206997	994.166	0.129642
179	0.28	0	0.491498	0.370113	0	0	0.439731	0.245749	0.185056	0.678061	63.7805	1898.24	67.2788	1607.22	64.1405	954.981	77.5386	1046.31	57.1832	460.177	0.206997	64.8315	0.372595	994.539	0.139615
180	0.28	0	0.245749	0.185056	0.565051	0	0	1.47449	0.555169	0	64.0615	1898.24	67.2788	1607.22	64.3863	956.456	77.7237	1046.86	57.7482	460.177	0.331196	65.1627	0.372595	994.912	0.139615
181	0	0	0.737247	0.185056	0.11301	0.56	0.879461	0.491498	0.555169	0.678061	64.0615	1898.81	67.2788	1608.09	65.1235	956.947	77.9087	1047.42	57.8612	460.856	0.206997	65.3697	0.620992	995.533	0.139615
182	0.28	0	0	0	0.22602	0.84	0.879461	4.42348	0	0.678061	64.3425	1899.65	67.2788	1608.97	65.1235	961.371	77.9087	1047.42	58.0872	461.534	0.124198	65.4939	1.20058	996.733	0.15956
183	0.84	0	0	0.185056	0.11301	2.53	1.75892	1.96599	0.740225	0.791071	65.1854	1902.18	67.2788	1610.73	65.1235	963.337	78.0938	1048.16	58.2002	462.325	0.206997	65.7009	1.32478	998.058	0.169532
184	0.56	0	0	0.185056	0	0.28	3.07811	1.96599	7.03214	0.678061	65.7473	1902.46	67.2788	1613.81	65.1235	965.303	78.2788	1055.19	58.2002	463.003	0.124198	65.8251	2.48397	1000.54	0.139615
185	0	0	0.245749	0.370113	0.22602	1.12	3.07811	0.982997	0.925282	1.46913	65.7473	1903.58	67.2788	1616.89	65.3693	966.286	78.6489	1056.12	58.4263	464.472	0.206997	66.0321	1.36618	1001.91	0.139615
186	0.84	0	0.491498	0.185056	0.11301	0.56	0	0	0.370113	0.452041	66.5902	1904.14	67.2788	1616.89	65.8608	966.286	78.834	1056.49	58.5393	464.924	0.289796	66.3219	0.331196	1002.24	0.149587
187	0.56	0.879461	0.491498	0.555169	0.565051	0	0	0.491498	1.11034	0.565051	67.1522	1904.14	68.1582	1616.89	66.3523	966.777	79.3892	1057.6	59.1043	465.489	0.579592	66.9015	0.538193	1002.78	0.149587
188	0.28	0.879461	0	0.185056	0.22602	3.09	2.19865	0.982997	1.66551	0.565051	67.4332	1907.23	69.0377	1619.09	66.3523	967.76	79.5742	1059.26	59.3303	466.054	0.248397	67.1499	1.40758	1004.19	0.169532
189	0.28	0	0.491498	0.740225	0.339031	1.4	0.879461	1.47449	2.59079	1.24311	67.7141	1908.64	69.0377	1619.97	66.8438	969.235	80.3144	1061.85	59.6694	467.297	0.413995	67.5639	1.57318	1005.76	0.139615
190	0	0.439731	0	0.370113	0.22602	2.25	3.95757	4.17774	1.11034	1.92117	67.7141	1910.89	69.4774	1623.92	66.8438	973.412	80.6846	1062.96	59.8954	469.218	0.206997	67.7709	2.35977	1008.12	0.169532
191	0.28	0.879461	0.737247	0.370113	0.22602	1.4	1.31919	1.72024	1.48045	1.1301	67.9951	1912.29	70.3569	1625.24	67.581	975.133	81.0547	1064.44	60.1214	470.348	0.413995	68.1849	1.36618	1009.48	0.179505
192	0	0	0.737247	0.925282	0.22602	0.56	0.879461	3.93199	2.22068	1.35612	67.9951	1912.85	70.3569	1626.12	68.3183	979.065	81.98	1066.66	60.3474	471.705	0.413995	68.5989	1.82158	1011.31	0.199449
193	0.28	0	0.737247	0.185056	0.22602	0.84	0.439731	0	0.185056	0.791071	68.2761	1913.7	70.3569	1626.56	69.0555	979.065	82.165	1066.85	60.5735	472.496	0.289796	68.8887	0.496793	1011.8	0.219394
194	0.56	0	0	0.185056	0.339031	1.4	0.439731	1.96599	1.85056	1.58214	68.838	1915.1	70.3569	1627	69.0555	981.031	82.3501	1070.74	60.9125	474.078	0.248397	69.1371	1.57318	1013.38	0.209422
195	0.28	0	0	0.185056	0.452041	2.53	0.439731	1.22875	2.03562	1.58214	69.119	1917.63	70.3569	1627.44	69.0555	982.259	82.5351	1070.74	61.3645	475.66	0.248397	69.3855	1.65598	1015.03	0.219394
196	0.28	0.439731	0.245749	0.185056	0.22602	1.97	3.51784	0.491498	2.22068	1.46913	69.4	1919.6	70.7966	1630.96	69.3013	982.751	82.7202	1072.96	61.5906	477.129	0.248397	69.6339	1.73878	1016.77	0.269257
197	0	0	0	0.370113	0.11301	1.97	0.439731	7.86397	1.85056	1.58214	69.4	1921.56	70.7966	1631.4	69.3013	990.615	83.0903	1074.81	61.7036	478.711	0.124198	69.7581	2.64956	1019.42	0.259284
198	0.28	0	0.491498	0.370113	0.339031	3.09	0.879461	7.12673	1.11034	2.37321	69.6809	1924.65	70.7966	1632.28	69.7928	997.742	83.4604	1075.92	62.0426	481.084	0.331196	70.0893	2.85656	1022.28	0.229367
199	0	0	0	0.370113	0.22602	2.25	0.439731	1.72024	0.185056	1.24311	69.6809	1926.9	70.7966	1632.72	69.7928	999.462	83.8305	1076.1	62.2686	482.327	0.165598	70.2549	1.15918	1023.44	0.249312
200	0.28	0	0	0.370113	0.22602	0.84	0.439731	0	0.185056	0.11301	69.9619	1927.75	70.7966	1633.16	69.7928	999.462	84.2006	1076.29	62.4946	482.44	0.206997	70.4619	0.248397	1023.68	0.259284
201	0.28	0.439731	0.245749	0.555169	0.11301	1.12	1.75892	1.96599	4.44135	3.2773	70.2429	1928.87	71.2363	1634.92	70.0385	1001.43	84.7558	1080.73	62.6076	485.718	0.289796	70.7517	2.85656	1026.54	0.269257
202	0	0	0.491498	0.185056	0.11301	1.97	2.19865	3.19474	2.9609	2.71224	70.2429	1930.84	71.2363	1637.12	70.53	1004.62	84.9409	1083.69	62.7207	488.43	0.165598	70.9173	2.69096	1029.23	0.269257
203	0	0	0.245749	0.185056	0.22602	1.97	1.75892	1.47449	2.59079	2.93826	70.2429	1932.8	71.2363	1638.88	70.7758	1006.1	85.1259	1086.28	62.9467	491.368	0.165598	71.0829	2.35977	1031.59	0.299174
204	0	0.439731	0	0.185056	0.11301	1.12	1.31919	5.40648	3.88618	2.59923	70.2429	1933.93	71.6761	1640.19	70.7758	1011.5	85.311	1090.17	63.0597	493.968	0.124198	71.2071	3.02216	1034.61	0.269257
205	0	0.439731	0	0.370113	0.452041	1.69	1.31919	2.70324	1.29539	2.37321	70.2429	1935.61	72.1158	1641.51	70.7758	1014.21	85.6811	1091.46	63.5117	496.341	0.289796	71.4969	1.98717	1036.6	0.269257
206	0.28	0.879461	0.491498	0.185056	0.339031	2.25	3.51784	1.72024	2.22068	1.46913	70.5238	1937.86	72.9953	1645.03	71.2673	1015.93	85.8661	1093.68	63.8508	497.81	0.372595	71.8694	1.98717	1038.59	0.279229
207	0.28	0.439731	0.491498	0.555169	0.339031	0	0	0	0	0.791071	70.8048	1937.86	73.435	1645.03	71.7588	1015.93	86.4213	1093.68	64.1898	498.601	0.413995	72.2834	0.289796	1038.88	0.279229
208	0	0	0.245749	0.555169	0	0.84	1.31919	1.72024	1.29539	0.678061	70.8048	1938.7	73.435	1646.35	72.0045	1017.65	86.9765	1094.98	64.1898	499.279	0.165598	72.449	1.07639	1039.95	0.289202
209	0.84	0	0.245749	0.370113	0.339031	0.56	6.15623	2.45749	1.11034	1.46913	71.6477	1939.27	73.435	1652.51	72.2503	1020.1	87.3466	1096.09	64.5288	500.748	0.372595	72.8216	1.86298	1041.82	0.299174
210	0	0	0.245749	0	0.11301	0.56	2.19865	0	7.77237	3.39031	71.6477	1939.83	73.435	1654.71	72.496	1020.1	87.3466	1103.86	64.6418	504.138	0.0827989	72.9044	3.27056	1045.09	0.319119
211	0.56	0	0.491498	0.370113	0.22602	1.4	1.75892	2.70324	5.9218	1.69515	72.2097	1941.23	73.435	1656.46	72.9875	1022.81	87.7167	1109.78	64.8678	505.834	0.331196	73.2356	2.77376	1047.86	0.319119
212	0.28	0.439731	0	0.555169	0.22602	0.56	1.31919	1.22875	2.59079	1.35612	72.4906	1941.79	73.8747	1657.78	72.9875	1024.04	88.2719	1112.37	65.0939	507.19	0.289796	73.5254	1.49038	1049.35	0.359009
213	0	0.439731	0.737247	1.48045	0.565051	0	0.439731	1.22875	3.14596	1.80816	72.4906	1941.79	74.3145	1658.22	73.7247	1025.27	89.7523	1115.52	65.6589	508.998	0.703791	74.2292	1.61458	1050.97	0.378954
214	0	0.439731	0.245749	0.555169	0.11301	0	0.879461	0.491498	0.555169	1.24311	72.4906	1941.79	74.7542	1659.1	73.9705	1025.76	90.3075	1116.07	65.7719	510.241	0.248397	74.4776	0.74519	1051.71	0.359009
215	0.56	0.439731	0.737247	0.185056	0.22602	-0.84	0.439731	1.22875	6.47697	0.678061	73.0526	1940.95	75.1939	1659.54	74.7077	1026.99	90.4925	1122.55	65.9979	510.919	0.372595	74.8502	1.82158	1053.53	0.339064
216	0	0.439731	0.491498	0	0.791071	0	0	1.47449	3.33101	1.46913	73.0526	1940.95	75.6337	1659.54	75.1992	1028.46	90.4925	1125.88	66.789	512.388	0.413995	75.2642	1.53178	1055.06	0.329092
217	0	0.439731	0	0	0.678061	0	2.19865	0.245749	2.40573	0.11301	73.0526	1940.95	76.0734	1661.74	75.1992	1028.71	90.4925	1128.29	67.4671	512.501	0.289796	75.554	0.827989	1055.89	0.309147
218	0.28	0	0.491498	0.370113	0.565051	1.97	0.879461	1.96599	4.2563	3.50332	73.3336	1942.92	76.0734	1662.62	75.6907	1030.67	90.8627	1132.54	68.0321	516.005	0.413995	75.968	2.93936	1058.83	0.299174
219	0	0	0.982997	0.370113	0.452041	1.97	2.63838	2.21174	0.925282	4.63342	73.3336	1944.88	76.0734	1665.26	76.6737	1032.88	91.2328	1133.47	68.4842	520.638	0.413995	76.382	2.81516	1061.65	0.299174
220	0.28	0	0.245749	0.740225	0.22602	1.4	1.31919	0.245749	2.40573	1.92117	73.6145	1946.29	76.0734	1666.58	76.9195	1033.13	91.973	1135.88	68.7102	522.559	0.331196	76.7132	1.61458	1063.26	0.309147
221	0.28	0.439731	0.491498	0	0	0.28	0.439731	0.491498	0.740225	1.24311	73.8955	1946.57	76.5131	1667.02	77.411	1033.62	91.973	1136.62	68.7102	523.802	0.165598	76.8788	0.78659	1064.05	0.309147
222	0.28	0.439731	0	0.370113	0.452041	1.4	0.439731	2.70324	2.22068	2.93826	74.1765	1947.98	76.9528	1667.46	77.411	1036.32	92.3431	1138.84	69.1622	526.74	0.331196	77.21	2.27697	1066.33	0.329092
223	0	0.879461	0	0.370113	0.339031	1.12	2.63838	2.45749	3.14596	1.92117	74.1765	1949.1	77.8323	1670.1	77.411	1038.78	92.7132	1141.98	69.5013	528.662	0.289796	77.4998	2.23557	1068.56	0.339064
224	0	0.439731	0.737247	0.740225	0.565051	0.28	3.51784	1.22875	3.70113	4.4074	74.1765	1949.38	78.272	1673.61	78.1482	1040.01	93.4534	1145.68	70.0663	533.069	0.538193	78.038	3.02216	1071.58	0.349037
225	0.28	0	0.245749	0.740225	0.11301	2.81	0.879461	1.72024	1.66551	3.39031	74.4574	1952.19	78.272	1674.49	78.394	1041.73	94.1937	1147.35	70.1793	536.459	0.289796	78.3278	2.40117	1073.98	0.388926
226	1.4	0.439731	0.491498	0.555169	0.11301	4.21	2.19865	1.72024	4.07124	3.95536	75.8623	1956.4	78.7118	1676.69	78.8855	1043.45	94.7488	1151.42	70.2923	540.415	0.496793	78.8246	3.47755	1077.46	0.418844
227	0.84	0	0.245749	0.740225	0.565051	1.69	0.879461	0.491498	4.07124	1.80816	76.7052	1958.09	78.7118	1677.57	79.1312	1043.94	95.4891	1155.49	70.8574	542.223	0.538193	79.3627	1.98717	1079.45	0.388926
228	0	0.879461	0.737247	0.185056	0.22602	0.28	0	0.737247	1.11034	1.80816	76.7052	1958.37	79.5912	1677.57	79.8685	1044.68	95.6741	1156.6	71.0834	544.031	0.331196	79.6939	1.07639	1080.53	0.408871
229	0	0.879461	0.245749	0	0.339031	1.12	0.879461	3.68624	2.22068	3.95536	76.7052	1959.5	80.4707	1678.45	80.1142	1048.37	95.6741	1158.82	71.4224	547.986	0.248397	79.9423	2.81516	1083.34	0.398899
230	0.84	0	0.245749	0.370113	0.339031	1.4	5.27677	3.44049	8.51259	6.10255	77.5481	1960.9	80.4707	1683.73	80.36	1051.81	96.0442	1167.34	71.7615	554.089	0.372595	80.3149	5.42333	1088.76	0.398899
231	0.28	0	0.245749	0.740225	0.22602	1.69	3.95757	2.94899	7.77237	4.85944	77.8291	1962.59	80.4707	1687.69	80.6057	1054.76	96.7845	1175.11	71.9875	558.948	0.331196	80.6461	4.63674	1093.4	0.408871
232	0.84	0	1.22875	0.370113	0.452041	1.97	3.51784	5.65223	5.9218	12.0921	78.672	1964.55	80.4707	1691.2	81.8345	1060.41	97.1546	1175.11	72.4395	571.04	0.579592	81.2257	7.3277	1100.73	0.438789
233	0.56	0	0.245749	0.370113	0.339031	7.02	7.47542	7.12673	7.40225	10.2839	79.234	1971.58	80.4707	1698.68	82.0802	1067.53	97.5247	1181.03	72.7786	581.324	0.331196	81.5569	8.36269	1109.09	0.438789
234	0.28	0.439731	0.245749	0.370113	0.22602	9.83	7.47542	2.45749	19.0608	6.55459	79.5149	1981.41	80.9104	1706.15	82.326	1069.99	97.8948	1207.49	73.0046	587.879	0.289796	81.8467	9.23208	1118.32	0.478679
235	0	0.879461	0	0.370113	0.678061	1.97	4.83704	0.737247	5.73675	5.87653	79.5149	1983.38	81.7899	1710.99	82.326	1070.73	98.2649	1213.23	73.6826	593.756	0.413995	82.2607	4.30554	1122.63	0.498624
236	0	0	0.737247	0.370113	0.452041	6.46	4.39731	11.3045	6.29192	13.6742	79.5149	1989.84	81.7899	1715.39	83.0632	1082.03	98.635	1219.52	74.1347	607.43	0.372595	82.6333	9.68747	1132.32	0.618293
237	0.28	0.879461	0	0	0.22602	8.43	10.1138	10.3215	18.6907	12.4311	79.7959	1998.27	82.6693	1725.5	83.0632	1092.35	98.635	1238.21	74.3607	619.861	0.206997	82.8403	12.6682	1144.98	0.638238
238	1.12	0	0.245749	0.555169	1.1301	9.55	35.6182	7.37247	14.6195	19.2117	80.9198	2007.82	82.6693	1761.12	83.309	1099.73	99.1902	1252.83	75.4908	639.073	0.74519	83.5855	16.3114	1161.3	0.718018
239	0.28	0	0.245749	0.370113	0.339031	8.99	24.1852	7.61822	22.2068	17.8556	81.2008	2016.81	82.6693	1785.31	83.5547	1107.35	99.5603	1275.04	75.8298	656.928	0.289796	83.8753	16.3942	1177.69	0.708046
240	0.84	0	0.491498	0.185056	0.22602	7.02	20.2276	13.762	19.0608	24.6362	82.0437	2023.84	82.6693	1805.53	84.0462	1121.11	99.7454	1294.1	76.0559	681.564	0.331196	84.2065	18.547	1196.24	0.957358
241	0.28	0.439731	0.245749	0.555169	0.339031	12.92	27.2633	5.89798	24.4274	40.0056	82.3246	2036.76	83.1091	1832.8	84.292	1127.01	100.301	1318.53	76.3949	721.57	0.372595	84.5791	25.5849	1221.82	1.09697
242	0.56	0	0.737247	0.555169	0.22602	14.05	21.1071	3.19474	12.9539	23.2801	82.8866	2050.81	83.1091	1853.9	85.0292	1130.2	100.856	1331.48	76.6209	744.85	0.413995	84.9931	16.0216	1237.84	1.12689
243	0.56	0	0.491498	0.370113	0.22602	4.78	19.3481	21.6259	9.99304	27.6875	83.4485	2055.59	83.1091	1873.25	85.5207	1151.83	101.226	1341.47	76.8469	772.538	0.331196	85.3243	18.547	1256.39	1.22661
244	0.56	0.879461	0.245749	0.185056	0.678061	27.25	22.866	10.0757	44.7836	32.4339	84.0105	2082.84	83.9885	1896.12	85.7665	1161.9	101.411	1386.26	77.525	804.972	0.496793	85.8211	29.7662	1286.16	1.33631
245	0.28	0.439731	0	0.185056	0.452041	19.67	34.7387	20.3972	30.9044	44.413	84.2914	2102.51	84.4283	1930.86	85.7665	1182.3	102.151	1417.16	77.977	849.385	0.289796	86.1109	32.7884	1318.95	1.55571
246	0	0	0	0.555169	0.11301	28.66	47.4909	21.3802	42.748	34.0161	84.2914	2131.17	84.4283	1978.35	85.7665	1203.68	103.261	1459.91	78.09	883.401	0.165598	86.2765	34.3201	1353.27	1.83494
247	0	0.439731	0.737247	1.11034	0.452041	34.84	37.8168	36.8624	56.0721	57.4092	84.2914	2166.01	84.868	2016.16	86.5037	1240.54	103.261	1515.98	78.5421	940.81	0.579592	86.856	48.4788	1401.74	2.12414
248	0.28	0.879461	0	0.370113	0.11301	22.48	43.0936	10.813	47.0043	102.5	84.5724	2188.49	85.7475	2059.26	86.5037	1251.35	103.632	1562.99	78.6551	1043.31	0.248397	87.1044	57.2554	1459	2.30364
249	0.56	0	0.245749	0.185056	0.791071	14.05	25.5044	5.40648	20.1711	11.8661	85.1344	2202.54	85.7475	2084.76	86.7495	1256.76	103.817	1583.16	79.4462	1055.18	0.455394	87.5598	14.2414	1473.24	2.41334
250	0.28	1.75892	0.491498	0.370113	0.791071	35.96	57.165	25.8037	34.7906	29.7217	85.4153	2238.5	87.5064	2141.93	87.2409	1282.56	104.187	1617.95	80.2372	1084.9	0.662391	88.2222	33.6992	1506.94	2.70254
251	0.28	0.879461	0.245749	0.555169	0.565051	36.53	42.6539	30.7186	55.1468	214.945	85.6963	2275.03	88.3858	2184.58	87.4867	1313.28	104.742	1673.09	80.8023	1299.84	0.496793	88.719	105.651	1612.59	2.91196
252	0.56	0	0.737247	0.740225	0.339031	38.77	40.8949	25.8037	58.6629	103.969	86.2582	2313.8	88.3858	2225.48	88.2239	1339.09	105.482	1731.76	81.1413	1403.81	0.496793	89.2158	65.1213	1677.71	3.4405
253	0.28	0	0	0.185056	0.452041	49.17	58.4842	36.1251	74.5777	90.8602	86.5392	2362.97	88.3858	2283.96	88.2239	1375.21	105.667	1806.33	81.5934	1494.67	0.248397	89.4642	68.8059	1746.52	3.68982
254	0	0	0.245749	0.185056	0.791071	51.7	66.3993	60.9458	71.6168	135.838	86.5392	2414.67	88.3858	2350.36	88.4697	1436.16	105.852	1877.95	82.3844	1630.51	0.372595	89.8368	89.9196	1836.44	3.90921
255	0	0	0.491498	0	0.678061	50.86	60.6828	28.7527	80.3144	139.907	86.5392	2465.52	88.3858	2411.04	88.9612	1464.91	105.852	1958.27	83.0625	1770.42	0.331196	90.168	87.27	1923.71	4.16849
256	0.28	0.439731	0.245749	0.185056	0.22602	2.81	12.7522	2.21174	16.47	54.9229	86.8202	2468.33	88.8256	2423.79	89.2069	1467.12	106.037	1974.74	83.2885	1825.34	0.248397	90.4164	25.7919	1949.5	4.33803
257	0.28	0	0.245749	0.185056	0.565051	30.06	25.5044	56.5223	54.4066	134.708	87.1012	2498.4	88.8256	2449.3	89.4527	1523.64	106.222	2029.14	83.8536	1960.05	0.331196	#REF!	77.8724	2027.37	4.73693
258	0.56	0	0.491498	0.370113	0.452041	42.71	56.7252	46.2008	58.1077	68.5972	87.6631	2541.11	88.8256	2506.02	89.9442	1626.61	106.592	2087.25	84.3056	2028.65	0.413995	91.1616	57.5452	2084.92	5.05604
259	0.28	0.439731	0.982997	0.740225	0.678061	55.35	76.0734	56.7681	106.963	109.959	87.9441	2596.46	89.2653	2582.1	90.9272	1626.61	107.333	2194.21	84.9837	2138.6	0.662391	91.824	89.0916	2174.01	5.20563
260	0.56	0	0	0.185056	0.678061	66.59	45.2922	62.4203	75.503	127.023	88.506	2663.05	89.2653	2627.39	90.9272	1689.03	107.518	2269.72	85.6617	2265.63	0.372595	92.1966	88.0152	2262.02	5.68431
261	0.56	0	0.737247	0.370113	0.11301	71.93	91.0242	88.2239	101.781	138.098	89.068	2734.98	89.2653	2718.41	91.6644	1777.26	107.888	2371.5	85.7747	2403.73	0.331196	92.5278	107.39	2369.41	6.08321
262	0.56	0.439731	0.737247	0.185056	0.565051	27.82	25.0646	33.1761	57.9226	70.0663	89.6299	2762.79	89.705	2743.48	92.4017	1810.43	108.073	2429.42	86.3398	2473.79	0.496793	93.0246	50.6729	2420.09	6.48211
263	0	0.439731	0.491498	0.185056	0.791071	31.75	60.6828	5.40648	30.7194	15.9344	89.6299	2794.54	90.1448	2804.16	92.8932	1815.84	108.258	2460.14	87.1309	2489.73	0.455394	93.48	24.0117	2444.1	6.68156
264	0	0.879461	0.245749	0.555169	0.791071	37.37	47.0512	81.343	56.8123	348.184	89.6299	2831.91	91.0242	2851.21	93.1389	1897.18	108.813	2516.95	87.9219	2837.91	0.538193	94.0182	163.9	2608	7.06051
265	0	0	0.245749	0.925282	0.904081	54.23	57.6047	60.9458	71.2467	106.569	89.6299	2886.14	91.0242	2908.82	93.3847	1958.13	109.738	2588.2	88.826	2944.48	0.579592	94.5977	78.659	2686.66	7.61897
266	0.28	1.31919	0	1.29539	0.565051	71.65	30.3414	51.8531	75.8731	131.092	89.9109	2957.79	92.3434	2939.16	93.3847	2009.98	111.034	2664.07	89.3911	3075.57	0.662391	95.2601	87.1458	2773.8	7.79847
267	0	0	0.245749	0.555169	0.678061	69.12	116.089	82.8175	94.5638	137.081	89.9109	3026.91	92.3434	3055.25	93.6304	2092.8	111.589	2758.63	90.0691	3212.65	0.413995	95.6741	106.438	2880.24	7.98795
268	0	0	0.737247	0.370113	0.565051	53.67	79.5912	71.7588	98.8201	151.547	89.9109	3080.57	92.3434	3134.84	94.3677	2164.56	111.959	2857.45	90.6342	3364.2	0.413995	96.0881	105.113	2985.36	8.14751
269	0.28	0.439731	0	0.925282	0.339031	23.04	65.5198	52.5903	86.0512	77.299	90.1918	3103.61	92.7831	3200.36	94.3677	2217.15	112.884	2943.51	90.9732	3441.5	0.413995	96.5021	65.9907	3051.35	8.34696
270	1.12	0	0.245749	0.740225	1.01709	29.78	10.5535	4.66923	17.5804	81.7064	91.3157	3133.39	92.7831	3210.91	94.6134	2221.82	113.625	2961.09	91.9903	3523.21	0.74519	97.2473	40.0333	3091.38	8.52647
271	0.28	0	0.245749	0.555169	0.904081	34.28	40.8949	89.4527	57.5525	206.809	91.5967	3167.67	92.7831	3251.81	94.8592	2311.27	114.18	3018.64	92.8944	3730.01	0.538193	97.7855	112.607	3203.99	8.91539
272	0.28	0.439731	0.245749	0.555169	0.339031	52.82	58.9239	58.734	73.0973	190.196	91.8777	3220.5	93.2229	3310.73	95.1049	2370	114.735	3091.74	93.2334	3920.21	0.372595	98.1581	109.253	3313.24	9.00514
273	1.12	0.439731	0.245749	0.185056	0.452041	63.78	72.1158	45.2178	75.1329	74.2477	93.0016	3284.28	93.6626	3382.85	95.3507	2415.22	114.92	3166.87	93.6854	3994.46	0.455394	98.6135	67.8123	3381.05	9.12481
274	1.12	0	0.737247	0.370113	0.339031	34.84	68.598	67.581	71.2467	104.195	94.1254	3319.12	93.6626	3451.44	96.0879	2482.8	115.29	3238.12	94.0245	4098.65	0.496793	99.1103	77.0858	3458.14	9.2744
275	0	0	0.491498	0	0.452041	62.09	33.8593	83.0632	71.2467	222.63	94.1254	3381.21	93.6626	3485.3	96.5794	2565.87	115.29	3309.36	94.4765	4321.28	0.248397	99.3587	123.826	3581.96	9.33424
276	0	0	0.245749	0.555169	0.678061	25.01	60.2431	34.8964	39.0469	36.8413	94.1254	3406.22	93.6626	3545.55	96.8252	2600.76	115.845	3348.41	95.1546	4358.12	0.413995	99.7727	37.4665	3619.43	9.46388
277	0	0	0.491498	0.185056	0.339031	17.7	60.6828	14.0077	15.7298	95.8326	94.1254	3423.92	93.6626	3606.23	97.3167	2614.77	116.03	3364.14	95.4936	4453.96	0.248397	100.021	49.3067	3668.74	9.42399
278	0.56	0.439731	0.737247	0.555169	0.339031	25.29	34.299	93.1389	44.2285	114.253	94.6874	3449.21	94.1023	3640.53	98.0539	2707.91	116.585	3408.37	95.8326	4568.21	0.496793	100.518	74.3948	3743.13	9.29435
279	0	0	0.491498	0.370113	0.22602	33.44	54.9663	34.1591	56.8123	52.3237	94.6874	3482.64	94.1023	3695.5	98.5454	2742.07	116.956	3465.18	96.0587	4620.53	0.248397	100.766	47.7336	3790.86	9.39407
280	1.4	0.879461	0.245749	0.555169	0.565051	35.12	50.1293	53.8191	63.1042	63.1727	96.0922	3517.76	94.9818	3745.62	98.7912	2795.89	117.511	3528.28	96.6237	4683.71	0.662391	101.429	56.2205	3847.09	9.31429
281	0.56	0.439731	0.245749	0.555169	0.452041	22.76	55.8458	71.7588	54.2215	94.5895	96.6542	3540.52	95.4215	3801.47	99.0369	2867.65	118.066	3582.51	97.0757	4778.3	0.455394	101.884	67.4811	3914.57	9.22454
282	0	0	0.245749	0.370113	0.22602	27.25	51.4485	51.3616	49.7802	66.111	96.6542	3567.78	95.4215	3852.92	99.2827	2919.01	118.436	3632.29	97.3018	4844.41	0.206997	102.091	52.8671	3967.43	9.1647
283	0.28	0	0.491498	0.555169	0.791071	20.23	25.5044	29.7356	30.9044	17.1775	96.9352	3588.01	95.4215	3878.42	99.7742	2948.74	118.991	3663.19	98.0928	4861.59	0.538193	102.629	23.5977	3991.03	9.04503
284	0.56	0	0.491498	0	0.452041	14.05	7.03569	1.96599	11.8436	10.623	97.4971	3602.05	95.4215	3885.46	100.266	2950.71	118.991	3675.03	98.5449	4872.21	0.331196	102.96	9.60467	4000.64	9.03506
285	0.28	0.439731	0.491498	0.925282	0.339031	11.52	48.8101	30.9644	42.563	117.079	97.7781	3613.57	95.8613	3934.27	100.757	2981.67	119.917	3717.6	98.8839	4989.29	0.496793	103.457	63.9208	4064.56	8.73589
286	0.28	0.879461	0.245749	0.370113	0.678061	35.4	24.1852	65.1235	34.6055	40.9097	98.059	3648.98	96.7407	3958.45	101.003	3046.8	120.287	3752.2	99.562	5030.2	0.496793	103.954	41.1925	4105.75	8.52647
287	0	0.439731	0.245749	0.740225	0.339031	20.79	53.2074	21.1344	55.3318	51.3066	98.059	3669.77	97.1804	4011.66	101.249	3067.93	121.027	3807.53	99.901	5081.5	0.372595	104.327	42.807	4148.56	8.33699
288	0	0	0.491498	0.925282	1.1301	34.28	39.136	65.8608	51.8158	55.375	98.059	3704.05	97.1804	4050.8	101.74	3133.79	121.952	3859.35	101.031	5136.88	0.703791	105.03	51.7079	4200.26	8.19737
289	0.28	0.439731	0.491498	0	1.1301	19.95	15.3906	32.4389	31.8297	44.639	98.34	3724	97.6202	4066.19	102.232	3166.23	121.952	3891.18	102.161	5181.52	0.579592	105.61	33.3266	4233.59	8.02784
290	0.84	0.439731	0	0.185056	0.22602	19.11	55.406	28.9984	31.4596	10.623	99.1829	3743.1	98.0599	4121.59	102.232	3195.23	122.137	3922.64	102.387	5192.14	0.289796	105.9	23.8461	4257.44	8.04779
291	0.56	0.439731	0.245749	0	0.678061	3.65	1.31919	0.737247	5.36663	29.7217	99.7449	3746.75	98.4996	4122.91	102.477	3195.97	122.137	3928.01	103.065	5221.86	0.413995	106.314	12.8752	4270.31	7.7885
292	0.28	0.439731	0.982997	1.29539	0.452041	12.64	25.9441	52.0988	31.8297	15.4824	100.026	3759.4	98.9394	4148.86	103.46	3248.07	123.433	3959.84	103.517	5237.34	0.703791	107.018	25.8747	4296.19	7.64889
293	0.28	1.31919	0.245749	0	0.339031	13.49	5.27677	7.12673	14.0643	16.9515	100.307	3772.89	100.259	4154.13	103.706	3255.19	123.433	3973.9	103.856	5254.3	0.331196	107.349	13.0408	4309.23	7.63892
294	0	0.439731	0	0.555169	0.339031	14.05	40.8949	29.4899	33.6803	31.0778	100.307	3786.93	100.698	4195.03	103.706	3284.68	123.988	4007.58	104.195	5285.37	0.289796	107.639	29.8076	4339.04	7.45941
295	0	0.439731	0.245749	0	0.339031	16.86	45.732	57.0138	31.6446	52.4367	100.307	3803.79	101.138	4240.76	103.952	3341.7	123.988	4039.22	104.534	5337.81	0.206997	107.846	42.6828	4381.72	7.30982
296	0.28	0.439731	0	0.370113	0.452041	19.39	10.9933	47.9211	44.7836	12.3181	100.588	3823.18	101.578	4251.75	103.952	3389.62	124.358	4084.01	104.986	5350.13	0.331196	108.177	26.4956	4408.21	7.15026
297	0.56	0.879461	0.491498	0.370113	0	16.58	31.6606	37.5996	38.3067	8.24974	101.15	3839.76	102.457	4283.42	104.443	3427.22	124.728	4122.31	104.986	5358.38	0.331196	108.508	23.3493	4431.56	7.12035
298	0.28	1.31919	0	0.185056	0.22602	2.25	13.6316	16.2194	7.2172	2.14719	101.431	3842	103.776	4297.05	104.443	3443.44	124.913	4129.53	105.212	5360.53	0.289796	108.798	6.74811	4438.31	6.83114
299	0.56	0.439731	0.491498	0.370113	0.678061	13.49	18.9084	27.5239	22.3918	71.4224	101.993	3855.49	104.216	4315.96	104.935	3470.96	125.283	4151.92	105.891	5431.95	0.538193	109.336	39.5779	4477.89	6.54194
300	0.28	0	0.491498	0	0.22602	16.86	43.0936	37.1081	42.563	25.7663	102.274	3872.35	104.216	4359.05	105.426	3508.07	125.283	4194.49	106.117	5457.71	0.206997	109.543	31.7534	4509.64	6.27269
301	0	0.879461	0	0.740225	0.339031	14.61	22.866	42.2689	28.8688	31.9819	102.274	3886.96	105.096	4381.91	105.426	3550.34	126.023	4223.36	106.456	5489.7	0.372595	109.916	29.6006	4539.24	6.09318
302	0	0.439731	0.491498	0.740225	0.339031	6.74	34.299	54.3106	33.1251	30.8518	102.274	3893.7	105.535	4416.21	105.918	3604.65	126.764	4256.48	106.795	5520.55	0.413995	110.33	32.0846	4571.33	6.00343
303	0.56	0	0.245749	0.555169	0.791071	20.51	11.8727	35.3879	22.3918	9.04081	102.836	3914.21	105.535	4428.09	106.164	3640.04	127.319	4278.87	107.586	5529.59	0.538193	110.868	18.4228	4589.75	5.9037
304	0	0	0	0	0.22602	13.21	37.8168	21.3802	34.4205	4.4074	102.836	3927.42	105.535	4465.9	106.164	3661.42	127.319	4313.29	107.812	5534	0.0827989	110.951	18.4228	4608.17	5.81395
305	0	0.879461	0.245749	0.185056	0.22602	2.53	6.59596	13.2705	6.47697	1.58214	102.836	3929.95	106.415	4472.5	106.409	3674.69	127.504	4319.77	108.038	5535.58	0.248397	111.199	5.25773	4613.43	5.59456
306	0.56	0	0.737247	0.370113	0.565051	19.67	12.7522	25.5579	21.6516	86.6788	103.398	3949.62	106.415	4485.25	107.147	3700.25	127.874	4341.42	108.603	5622.26	0.496793	111.696	45.0012	4658.43	5.38514
307	0	0.879461	0	0.185056	0.565051	14.89	29.4619	43.4976	28.4987	27.6875	103.398	3964.51	107.294	4514.71	107.147	3743.74	128.059	4369.92	109.168	5649.94	0.331196	112.027	28.814	4687.25	5.34525
308	0.28	0	1.22875	0.370113	0	11.52	36.0579	51.3616	44.5986	38.0844	103.678	3976.03	107.294	4550.77	108.375	3795.1	128.429	4414.52	109.168	5688.03	0.331196	112.358	37.6735	4724.92	5.19566
309	0	0	0	0.370113	0.22602	24.16	38.2566	42.5146	38.6768	17.0645	103.678	4000.19	107.294	4589.03	108.375	3837.62	128.799	4453.2	109.394	5705.09	0.165598	112.524	29.228	4754.15	5.20563
310	0.28	0.879461	0.245749	1.11034	0.452041	7.31	4.83704	23.5919	5.55169	38.5365	103.959	4007.5	108.174	4593.86	108.621	3861.21	129.91	4458.75	109.846	5743.63	0.579592	113.103	20.8653	4775.01	5.11588
311	0.28	0.439731	0.245749	0.185056	0.22602	1.12	7.03569	13.762	1.85056	0.791071	104.24	4008.62	108.613	4600.9	108.867	3874.97	130.095	4460.6	110.072	5744.42	0.248397	113.352	3.85015	4778.86	5.06602
312	1.4	0.439731	0.245749	0.555169	0.678061	2.81	5.27677	0.245749	7.77237	11.414	105.645	4011.43	109.053	4606.18	109.113	3875.22	130.65	4468.37	110.75	5755.83	0.662391	114.014	6.87231	4785.74	5.10591
313	0.28	0	0	0.740225	0.452041	10.68	12.7522	11.3045	13.6942	7.68469	105.926	4022.11	109.053	4618.93	109.113	3886.52	131.39	4482.06	111.202	5763.52	0.372595	114.387	10.5569	4796.29	4.96629
314	0.28	0.879461	0.245749	0.185056	0.791071	23.04	27.2633	41.7774	27.0182	15.3694	106.207	4045.15	109.933	4646.19	109.358	3928.3	131.575	4509.08	111.993	5778.89	0.496793	114.883	24.6741	4820.97	4.79676
315	0	0	0	0.925282	0.678061	21.92	30.3414	63.649	49.5951	73.4566	106.207	4067.06	109.933	4676.53	109.358	3991.95	132.5	4558.68	112.671	5852.35	0.455394	115.339	54.8129	4875.78	4.87654
			0
